# Supplementary material for: A New Plasmacytoid Dendritic Cell-Based Vaccine in Combination with Anti-PD-1 Expands the Tumor-Specific CD8+ T Cells of Lung Cancer Patients
Source: Int J Mol Sci. 2023 Jan 18;24(3):1897. doi: 10.3390/ijms24031897 (PMC9915756; doi:10.3390/ijms24031897)
Supplement: Supplementary file 1 [file ijms-24-01897-s001.zip]

Archive with 1 entries (1 files):
- ijms-2101562-supplementary.pdf
